# Supplementary material for: Knowledge, attitudes, and practices [KAP] toward COVID-19: A cross-sectional study in the New York Metropolitan Area and California Bay Area
Source: PLoS One. 2022 Aug 10;17(8):e0271212. doi: 10.1371/journal.pone.0271212 (PMC9365154; doi:10.1371/journal.pone.0271212)
Supplement: S3 Appendix — (XLSX) [file pone.0271212.s003.xlsx]

## Sheet: Table 3
	Supplement C: KAP Univariate Analysis
	Variable				Knowledge score						Attitude score						Practice score
			N	%	Mean	95% CI		SD	F (df)	P	Mean	95% CI		SD	F(df)	P	Mean	95% CI		SD	F(df)	P
						Lower Bound	Upper Bound					Lower Bound	Upper Bound					Lower Bound	Upper Bound
	Gender
	Male		162	0.24	92.7889	91.6796	93.8982	7.14962			59.5315	57.9715	61.0916	10.0548			87.2512	85.5819	88.9206	10.7591
	Female		480	0.711111	93.5114	93.0071	94.0156	5.62227			56.5269	55.693	57.3607	9.29748			90.6786	89.9309	91.4262	8.33617
	Non-Binary		33	0.0488889	89.92	84.6945	95.1455	14.7371	4.743 (2)	0.009	53.7885	50.6513	56.9256	8.84729	8.247 (2)	< 0.001	88.0442	83.5562	92.5323	12.6572	8.958 (2)	< 0.001
	Age
	18-24		156	0.231111	91.9404	90.7915	93.0893	7.26407			55.943	54.4225	57.4636	9.61444			89.1896	87.8138	90.5653	8.69876
	25-39		209	0.30963	93.5295	92.8168	94.2421	5.22597			56.6306	55.4387	57.8225	8.74036			89.5617	88.2959	90.8276	9.28261
	40-59		181	0.268148	93.5787	92.713	94.4443	5.90194			57.4317	56.0197	58.8437	9.6272			89.1912	87.7353	90.647	9.92595
	60 and over		129	0.191111	93.4614	91.8975	95.0253	8.97714	2.233 (3)	0.083	58.8681	57.0405	60.6956	10.4905	2.486 (3)	0.06	91.3977	89.8032	92.9922	9.15266	1.781 (3)	0.149
	Marital Status
	Single		205	0.307346	92.6885	91.5601	93.8168	8.19387			56.0769	54.7143	57.4395	9.89512			89.4293	88.2065	90.6521	8.87977
	In a relationship		156	0.233883	93.5523	92.6221	94.4825	5.88168			57.5052	56.2794	58.7308	9.8001			90.0138	88.5907	91.437	8.99811
	Married		248	0.371814	93.6129	92.8804	94.3454	5.85706			57.5051	56.2794	58.7308	9.8001			89.521	88.2347	90.8073	10.2845
	Divorced or Widowed		58	0.0869565	92.4214	90.7775	94.0652	6.25183	1.117 (3)	0.342	57.8856	55.7467	60.0246	8.13482	1.151 (3)	0.328	90.9914	89.011	92.9718	7.53194	0.511 (3)	0.675
	Education
	Graduate		220	0.326409	94.231	93.2574	95.2046	7.32753			57.6697	56.3407	58.9988	10.0022			90.302	89.0303	91.5738	9.57103
	College		345	0.511869	93.0786	92.3919	93.7653	6.48505			57.5415	56.5819	58.501	9.0614			90.1346	89.2183	91.0508	8.65284
	High School		109	0.161721	91.2989	90.1607	92.4371	5.99486	7.044 (2)	0.001	54.8142	52.9474	56.681	9.83276	3.914 (2)	0.02	87.4862	85.522	89.4505	10.3459	3.956 (2)	0.02
	Income
	Less than $15,000		96	0.142222	92.6163	91.3324	93.9001	6.33652			55.3885	53.5678	57.2092	8.98586			88.9795	87.3292	90.6297	8.14465
	$15,000-34,999		70	0.103704	92.5891	90.7586	94.4197	7.67729			56.1979	53.7991	58.5968	10.0605			88.9149	86.5141	91.3156	10.0684
	$35,000-49,999		73	0.108148	93.3548	92.0841	94.6255	5.4462			57.6329	55.2615	60.0043	10.1639			87.7742	85.6346	89.9139	9.1704
	$50,000-74,999		115	0.17037	92.6482	91.5447	93.7516	5.97328			56.9814	55.1925	58.7702	9.68389			89.7722	87.9696	91.5748	9.7581
	$75,000-150,000		154	0.228148	93.7386	92.7923	94.6849	5.94419			57.0213	55.6509	58.3917	8.60819			89.8527	88.4381	91.2672	8.88565
	Greater than $150,000		89	0.131852	94.1712	92.0978	96.2447	9.84295			60.4471	58.3653	62.5288	9.88227			90.0758	87.6084	92.5432	11.7131
	Prefer not to say		78	0.115556	92.6385	91.3577	93.9192	5.6806	0.905 (6)	0.491	56.1505	53.9221	58.3789	9.88356	2.641 (6)	0.015	92.4926	91.0339	93.9512	6.46967	1.911 (6)	0.076746
	Race
	Caucasian		449	0.665185	94.5098	94.0487	94.9709	4.9719			57.5981	56.7167	58.4795	9.503			89.9524	89.1205	90.7844	8.96999
	Hispanic or Latino		29	0.042963	89.2807	86.6754	91.8859	6.84906			54.1107	51.1117	57.1097	7.88423			89.6638	86.0994	93.2282	9.37066
	Asian		78	0.115556	91.4454	89.675	93.2158	7.85217			57.9567	55.85	60.0634	9.34382			90.2918	88.4084	92.1752	8.35334
	African American		23	0.0340741	88.7226	85.5457	91.8995	7.34652			57.329	51.867	62.791	12.6308			88.5926	85.2555	91.9297	7.71705
	Multiracial		85	0.125926	90.5426	88.2405	92.8447	10.673			55.394	53.3412	57.4468	9.51714			88.5604	85.8779	91.2428	12.4361
	Prefer not to say		11	0.0162963	90.1	86.8417	93.3583	4.84999	10.379 (6)	< 0.001	52.1442	46.6052	57.6832	8.24489	1.536 (6)	0.164	88.0864	85.3229	90.8498	4.11347	0.726 (6)	0.629
	Household Size
	Just me		112	0.165926	93.4413	92.4737	94.4088	5.16752			57.104	55.306	58.9019	9.6023			88.863	87.1388	90.5872	9.20844
	2021-02-03		375	0.555556	93.5109	92.9319	94.0898	5.70153			56.8436	55.8586	57.8286	9.70072			90.1481	89.2465	91.0497	8.8789
	4+		188	0.278519	92.3012	90.9941	93.6082	9.08465	2.13 (2)	0.12	57.6597	56.3225	58.9968	9.29383	0.455 (2)	0.635	89.4025	87.9331	90.8719	10.2129	0.977 (2)	0.377
	Community Type
	Rural		38	0.0562963	92.2884	88.9261	95.6507	10.2294			57.94	54.9276	60.9525	9.16494			86.0287	82.3693	89.688	11.1331
	Suburban		278	0.411852	93.3834	92.6657	94.101	6.07841			57.547	56.3875	58.7064	9.82047			90.3625	89.3303	91.3947	8.7424
	Urban		359	0.531852	93.0838	92.3771	93.7905	6.80903	0.490 (2)	0.613	56.6915	55.7148	57.6682	9.41008	0.776 (2)	0.461	89.6268	88.6427	90.6108	9.48074	3.686 (2)	0.025573
	State
	California		364	0.539259	93.652	93.0211	94.283	6.12136			58.0631	57.0799	59.0462	9.53847			89.4376	88.4855	90.3896	9.23666
	New York		207	0.306667	92.1374	91.0617	93.2131	7.8498			55.4712	54.1215	56.8208	9.8494			90.7566	89.5198	91.9934	9.02586
	Other		104	0.154074	93.4888	92.2563	94.7214	6.33788	3.487 (2)	0.031	57.0628	55.374	58.7516	8.68401	4.90 (2)	0.008	88.692	86.7324	90.6517	10.0765	2.086 (2)	0.125
	Housing Type
	A house		382	0.575301	93.324	92.6845	93.9635	6.35689			58.1129	57.1595	59.0663	9.47729			90.3455	89.4947	91.1964	8.45731
	An apartment		282	0.424699	93.1613	92.4958	93.8267	5.67687	0.116 (1)	0.733	55.928	54.8341	57.0219	9.33191	8.736 (1)	0.003	89.1239	87.9754	90.2725	9.79848	2.955 (1)	0.086054
	Employment Status
	Employed		436	0.645926	93.3061	92.6635	93.9488	6.82784			57.384	56.4898	58.2782	9.49991			89.4235	88.5398	90.3073	9.38922
	Unemployed		239	0.354074	92.9002	92.056	93.7443	6.62435	0.557 (1)	0.456	56.6218	55.3878	57.8557	9.68352	0.980 (1)	0.323	90.2812	89.1099	91.4525	9.19198	1.307 (1)	0.253
	Student
	Yes		169	0.25037	92.9236	91.9791	93.868	6.21891			56.9438	55.6095	58.2781	8.78613			89.5711	88.3304	90.8119	8.17045
	No		506	0.74963	93.2422	92.6371	93.8473	6.928	0.282 (1)	0.596	57.171	56.3134	58.0286	9.81912	0.071 (1)	0.789	89.7793	88.9336	90.6251	9.68317	0.063 (1)	0.802
	Essential Worker
	Yes		139	0.205926	91.8806	90.2809	93.4803	9.53842			56.9375	55.6944	59.5844	9.61162			87.4414	85.5263	89.3564	11.4186
	No		536	0.794074	93.4948	93.0039	93.9857	5.78521	6.354 (1)	0.012	57.1599	56.2442	57.8055	9.56148	0.060 (1)	0.807	90.32	89.5894	91.0506	8.61032	10.676 (1)	0.001
	Healthcare Worker
	Yes		98	0.145185	94.5247	92.613	96.4364	9.53525			57.6394	55.6944	59.5844	9.70125			89.5231	87.5254	91.5207	9.96398
	No		577	0.854815	92.931	92.429	93.4331	6.14024	4.689 (1)	0.031	57.0249	56.2442	57.8055	9.54743	0.345 (1)	0.557	89.7619	89.0082	90.5156	9.2173	0.06 (1)	0.815
	Information Source
	Radio	Yes	123	0.182	93.561	92.0049	95.1171	8.71802			55.7859	54.0705	57.5013	9.61025			89.8273	88.1761	91.4785	9.25069
		No	552	0.818	93.0736	92.5519	93.5953	6.23968	0.523 (1)	0.47	57.4101	56.6126	58.2075	9.53856	2.908 (1)	0.089	89.7049	88.9235	90.4863	9.34609	0.017 (1)	0.895
	Newspaper	Yes	268	0.397	94.8062	94.2297	95.3827	4.79356			58.126	56.9751	59.277	9.56954			91.3544	90.4711	92.2378	7.34482
		No	407	0.603	92.08	91.34	92.82	7.59385	27.354 (1)	< 0.001	56.4478	55.5206	57.375	9.51524	5.004 (1)	0.026	88.6557	87.653	89.6584	10.2902	13.800 (1)	< 0.001
	Scholarly article	Yes	196	0.2904	94.0297	93.1155	94.9439	6.48986			58.1105	56.7772	59.4439	9.46513			90.6852	89.542	91.8284	8.11537
		No	479	0.7096	92.8075	92.1939	93.4211	6.83456	4.578 (1)	0.033	56.7064	55.8458	57.567	9.58567	3.006 (1)	0.083	89.3352	88.4595	90.2109	9.75379	2.925 (1)	0.0876657
	Television	Yes	310	0.4593	92.3163	91.5971	93.0356	6.43576			57.2341	56.1585	58.3097	9.62451			90.5331	89.6	91.4662	8.34954
		No	365	0.5407	93.881	93.1665	94.5955	6.94166	9.104 (1)	0.003	57.0122	56.0316	57.9928	9.52639	0.090 (1)	0.764	89.0428	88.0098	90.0757	10.0352	4.305 (1)	0.0383705
	Neighbors and friends	Yes	163	0.2415	93.2218	92.3611	94.0826	5.56516			56.194	54.7562	57.6318	9.29595			88.5004	86.9627	90.038	9.94128
		No	512	0.7585	93.1435	92.5274	93.7596	7.09603	0.017 (1)	0.897	57.407	56.5701	58.244	9.63969	1.991 (1)	0.159	90.1178	89.3284	90.9072	9.09156	3.737 (1)	0.0536351
	Intrenet and social media	Yes	558	0.8267	93.1232	92.6247	93.6218	5.99549			56.6158	55.833	57.3987	9.41426			89.3738	88.5959	90.1517	9.35472
		No	117	0.1733	93.3492	91.5888	95.1097	9.6141	0.108 (1)	0.742	59.4904	57.6672	61.3136	9.95678	8.837 (1)	0.003	91.4128	89.7622	93.0634	9.01418	4.653 (1)	0.031361
	Doctor	Yes	82	0.1215	93.722	92.3653	95.0786	6.17416			57.9064	55.637	60.1759	10.3287			90.2091	88.0911	92.3272	9.63939
		No	593	0.8785	93.085	92.534	93.636	6.83194	0.640 (1)	0.424	57.0045	56.2417	57.7674	9.45878	0.640 (1)	0.424	89.6606	88.9118	90.4093	9.28374	0.249 (1)	0.617811
	Healthcare worker	Yes	70	0.1037	92.9851	91.4439	94.5264	6.46389			56.4971	54.352	58.6422	8.99628			90.8534	88.5809	93.126	9.53086
		No	605	0.8963	93.1829	92.6406	93.7252	6.79201	0.054 (1)	0.817	57.1855	56.4163	57.9546	9.63326	0.325 (1)	0.569	89.5969	88.8546	90.3392	9.29683	1.140 (1)	0.286008
	Coworker	Yes	34	0.0503	91.4976	86.3882	96.6071	14.6438			56.1555	52.4833	59.8278	10.5246			86.1026	81.7501	90.4552	12.4745
		No	641	0.9496	93.2507	92.78	93.7214	6.06901	2.179 (1)	0.14	57.1649	56.4267	57.9032	9.51782	0.359 (1)	0.549	89.9195	89.2139	90.6251	9.09719	5.448 (1)	0.02
	Other	Yes	33	0.049	88.36	83.3469	93.3731	14.1379			56.1827	51.5619	60.8034	13.0315			89.9609	85.4378	94.484	12.7561
		No	642	0.951	93.4093	92.9395	93.879	6.06162	17.982 (1)	< 0.001	57.162	56.4363	57.8877	9.36359	0.329 (1)	0.567	89.7152	89.0081	90.4223	9.12407	0.022 (1)	0.882736
	COVID-19 Status
	I have tested negative for COVID-19		37	0.0548148	93.2038	90.7855	95.6221	7.2531			53.5616	50.3841	56.7391	9.53016			90.4819	87.4132	93.5505	9.20363
	I have tested positive for COVID-19		12	0.0177778	90.595	87.3265	93.8635	5.14419			58.4327	52.6525	64.2129	9.09738			88.2175	82.8512	93.5838	8.44599
	I have not been tested for COVID-19		626	0.927407	93.2092	92.6793	93.739	6.7508	0.882 (2)	0.414	57.2988	56.5494	58.0482	9.54785	2.797 (2)	0.062	89.7115	88.9774	90.4457	9.35423	0.279 (2)	0.757
	Affiliation With COVID-19 Patient
	Has COVID-19		294	0.435556	93.2451	92.4374	94.0528	7.03725			56.4544	55.391	57.5178	9.26467			90.1307	89.0739	91.1875	9.20695
	Is in the hospital with COVID-19		62	0.0918519	93.549	92.127	94.9711	5.59955			56.795	54.3381	59.2519	9.67457			91.4079	89.4782	93.3377	7.59886
	I do not know anyone with COVID-19		319	0.472593	93.011	92.2722	93.7499	6.70759	0.203 (2)	0.816	57.7842	56.7048	58.8635	9.79809	1.519 (2)	0.22	89.0287	87.9618	90.0957	9.68583	2.186 (2)	0.113
